# Supplementary material for: Hepatectomy leads to loss of TRAIL-expressing liver NK cells via downregulation of the CXCL9-CXCR3 axis in mice
Source: PLoS One. 2017 Oct 31;12(10):e0186997. doi: 10.1371/journal.pone.0186997 (PMC5663402; doi:10.1371/journal.pone.0186997)
Supplement: S1 Table — (XLSX) [file pone.0186997.s002.XLSX]

## Sheet: Sheet1
S1 Table. Information of primers related with quantitative RT-PCR and sequencing analysis.
Organism	Gene symbol	Gene name	Primer Sequence [5'→3']
For quantitative RT-PCR
mus musculus	Cxcl9	chemokine (C-X-C motif) ligand 9	F	AACATCAGATCTGGGCAAGTG
			R	AAATGTGTGGCTCTGGAAGC
	Cxcl10	chemokine (C-X-C motif) ligand 10	F	GCTGCAACTGCATCCATATC
			R	GTGGCAATGATCTCAACACG
	Cxcl11	chemokine (C-X-C motif) ligand 11	F	TTCCTGTGAGTCTGCCTTTG
			R	GCCATCCCTACCATTCATTC
	Cxcl16	chemokine (C-X-C motif) ligand 16	F	TCAGTGAATGGAACCTGAGC
			R	AAAGGGTCAGCAGGTCAAAG
	Ccl3	chemokine (C-C motif) ligand 3	F	CCAGAAGGATACAAGCAGCAG
			R	ATGTTGAGCAGGTGACAGAGG
	Ccl4	chemokine (C-C motif) ligand 4	F	AACCTAACCCCGAGCAACAC
			R	AGAACCCTGGAGCACAGAAG
	Ccl5	chemokine (C-C motif) ligand 5	F	AAGTGTGTGCCAACCCAGAG
			R	AGCAAGCAATGACAGGGAAG
	Ccl19	chemokine (C-C motif) ligand 19	F	CTGGGAACATCGTGAAAGC
			R	TGATAGCCCCTTAGTGTGGTG
	Ccl21	chemokine (C-C motif) ligand 21A	F	GTCCAACTCACAGGCAAAGAG
			R	GCCAGGTAAGAAAGGGATGG
	Cx3cl1	chemokine (C-X3-C motif) ligand 1	F	GACTTGGATGTGCTGTGAAGG
			R	ACTTTGTGGTGCTGGTAGCC
	Ifng	interferon gamma	F	ACTGGCAAAAGGATGGTGAC
			R	GACCTGTGGGTTGTTGACCT
	B2m	beta-2-microglobulin	F	TGGTCTTTCTGGTGCTTGTC
			R	GTATGTTCGGCTTCCCATTC
Abbreviations: F, Forward; R, Reverse
